# Supplementary material for: Movement of Chronic Wasting Disease Prions in Prairie, Boreal and Alpine Soils
Source: Pathogens. 2023 Feb 7;12(2):269. doi: 10.3390/pathogens12020269 (PMC9965917; doi:10.3390/pathogens12020269)
Supplement: Supplementary file 1 [file pathogens-12-00269-s001.zip]

Archive with 1 entries (1 files):
- pathogens-2186329-supplementary.pdf
